# Supplementary material for: Close-Range 3D Hyperspectral Measurement System with a Physics-Guided Spectral Correction Model
Source: Sensors (Basel). 2026 May 27;26(11):3396. doi: 10.3390/s26113396 (PMC13259459; doi:10.3390/s26113396)
Supplement: Supplementary file 1 [file sensors-26-03396-s001.zip]

Archive with 1 entries (1 files):
- sensors-4297284-supplementary.pdf
